# Supplementary material for: Hypogonadism in Adult Males with Prader-Willi Syndrome—Clinical Recommendations Based on a Dutch Cohort Study, Review of the Literature and an International Expert Panel Discussion
Source: J Clin Med. 2021 Sep 24;10(19):4361. doi: 10.3390/jcm10194361 (PMC8509256; doi:10.3390/jcm10194361)
Supplement: Supplementary file 1 [file jcm-10-04361-s001.zip]

Archive with 1 entries (1 files):
- jcm-1350518-supplementary.pdf
